# Supplementary material for: Influencing Factors and Adaptation Strategies of Stoichiometric Characteristics of Main Shrubs and Herbs in Karst Area at Microhabitat Scale
Source: Plants (Basel). 2025 Sep 11;14(18):2839. doi: 10.3390/plants14182839 (PMC12473311; doi:10.3390/plants14182839)
Supplement: Supplementary file 1 [file plants-14-02839-s001.zip]

Archive with 1 entries (1 files):
- plants-3688531-supplementary.pdf
